# Supplementary material for: Putative DNA G-quadruplex formation within the promoters of Plasmodium falciparum var genes
Source: BMC Genomics. 2009 Aug 6;10:362. doi: 10.1186/1471-2164-10-362 (PMC2736202; doi:10.1186/1471-2164-10-362)
Supplement: Additional file 2 — Figure s2 Full list of non-telomeric PQS in the Plasmodium falciparum 3D7 genome. [file 1471-2164-10-362-S2.xls]

## Sheet: Sheet1
Table S1
Full list of non-telomeric Putative Quadruplex Sequences (PQS) in the Plasmodium falciparum 3D7 genome.
Chromosome	Location	PQS Length	PQS	Type	Gene ID	Strand	Distance	Annotation
1	28063	30	GGGTTAAGGGTATACATTTAGGGGTTAGGG	Ups	PFA0005w	same	-1670	var group B1T
1_RC	618320	30	GGGTTAAGGGTATAACTTTAGGGGTTAGGG	Ups	PFA0765c	same	-1707	var group B1T
1_RC	413595	18	GGGAAGGGAAGGGAAGGG	Down	PFA0515w	same	272	phosphatidylinositol-4-phosphate 5-kinase, putative
2_RC	925279	30	GGGTTAAGGGTATAACTTTAGGGGTTAGGG	Ups	PFB1055c	same	-1631	var group B1T
3	6270	28	GGGCGTTTTTGGGCAGGGAAAACATGGG	Down	PFC0002c	same	1000	hypothetical protein
3	31989	30	GGGTTAAGGGTATAACTTTAGGGGTTAGGG	ups	PFC0005w	same	-1652	var group B1T
3_RC	1036592	30	GGGTTAAGGGTATAACTTTAGGGGTTAGGG	ups	PFC1120c	same	-1668	var groupB1T
3_RC	219831	21	GGGGGGGGAGGGGTAAAGGGG	ups	PFC0210c	same	-600	circumsporozoite protein
4	56009	15	GGGGGGTTGGGTGGG	In	PFD0020c	opposite	/	var group A
4	954664	31	GGGGTTGTTGAGGGTGGGTGTATCACTAGGG	In	PFD1000c	opposite	/	var group C
4	966563	30	GGGTTGTTGAGGGTGGGTGTATCACTAGGG	In	PFD1005c	opposite	/	var group B1C
4	1163198	26	GGGATGTGTACGGGTAAGGGTCAGGG	In	PFD1235w	same	/	var group A1ST
4_RC	1185482	30	GGGTTAAGGGTATAACGTTAAGGGTTAGGG	Ups	PFD1245c	same	-1632	var group B1T
5	1028916	25	GGGGGGATATTCAAGGGGTTGAGGG	In	PFE1240w	same	/	hypothetical protein, conserved.
5	1134887	20	GGGGGGGGGGGGGGAAGGGG	Ups	PFE1335c	opposite	-38	ubiquitin carboxyl-terminal hydrolase
5_RC	348719	31	GGGTAATGAAAAGGGGGGATAATCCTATGGG	In	PFE0420c	same	/	guanidine nucleotide exchanfe factor, put.
6	91361	15	GGGGGGGGGGATGGG	Ups	PFF0100w	same	-1200	put ATP dependent RNA helicase
6_RC	1384241	30	GGGTTAAGGGTATAACTTTAGGGGTTAGGG	Ups	PFF1595c	same	-1631	var group B1T
6_RC	10854	33	GGGTTCATCGGAAGGGAGGGGTTCTACCTCGGG	In	PFF0010w	opposite	/	var group B2ST
7	29016	30	GGGTTAAGGGTATAACTTTAGGGGTTAGGG	Ups	MAL7P1.212	same	-1657	var group B1T
7	759886	33	GGGATAGAGATAGGGATAGGGAGAGAGATAGGG	In	PF07_0066	same	/	hypothetical protein, conserved
7_RC	1483196	30	GGGTTAAGGGTATAACTTTAGGGGTTAGGG	Ups	MAL7P1.187	same	-1586	var group B1T
8	20715	30	GGGTTAAGGGTATAACTTTAGGGGTTAGGG	Ups	PF08_0142	same	-1654	var group B1T
8	32738	27	GGGGGGGGTTGTACGGGTGGAGGCGGG	In	Pf08_0141	opposite	/	var groupA1ST
8	1277340	20	GGGTGTGGGGGGTACTAGGG	Ups	MAL8a_5.8s	same	-3735	rRNA encoding
8	1280299	28	GGGTTAGGGTTTAATATTAGGGTTAGGG	Ups	MAL8a_5.8s	same	-799	rRNA encoding
8	1280337	28	GGGTTAGGGTTTAATATTAGGGTTAGGG	Ups	MAL8a_5.8s	same	-761	rRNA encoding
8	1280375	28	GGGTTAGGGTTTAATATTAGGGTTAGGG	Ups	MAL8a_5.8s	same	-723	rRNA encoding
8	1280419	24	GGGTTCAGGGTTTAGGGTTTAGGG	Ups	MAL8a_5.8s	same	-656	rRNA encoding
8	1280465	23	GGGTTAGGGTTTAGGGTATAGGG	Ups	MAL8a_5.8s	same	-610	rRNA encoding
8	1352281	26	GGGATGTGTACGGGTAAGGGTCAGGG	In	MAL8P1.207	same	/	var group A1ST
8	1393835	26	GGGGGGTCCGGCTTCGGGGGCAGGGG	In	MAL8P1.220	opposite	/	var group B1T
8	1395843	30	GGGTCGTTGGGTTCAAGGGTACCACTAGGG	In	MAL8P1.221	opposite	/	var group B1T
8_RC	1412853	28	GGGCGTTTTTGGGTAGGGAAAACATGGG	In	MAL8P1.330	same	/	hypothetical protein, conserved
8_RC	1400996	30	GGGTTAAGGGTATACATTTAGGGGTTAGGG	Ups	MAL8P1.220	same	-1762	var group B1T
8_RC	1388790	24	GGGAGGGCTTGTTCCGGGAATGGG	In	MAL8P1.219	same	/	Rifin
8_RC	145999	22	GGGAAAATTTTGGGGGGTTGGG	Ups	PF08_0132	opposite	-1211	glutamate dehydrogenase, putative
8_RC	47973	33	GGGTGGTGGGGGTATCACTAGGGGCTGAGGGGG	In	PF08_0140	opposite	/	var group B1SST
8_RC	46792	25	GGGCTGTCGGGTGGTGGGTTTAGGG	In	PF08_0140	opposite	/	var group B1SST
9	18452	30	GGGTTAAGGGTATAACTTTAGGGGTTAGGG	Ups	PFI0005w	same	-1628	var group B1T
9	1498042	28	GGGGGGTTTTGGTTGTGGGGTTTCGGGG	In	PFI1830c	opposite	/	var group B1T
9_RC	1349719	18	GGGGGGGAGGGTTTAGGG	Ups	PFI1665w	opposite	-60	uncharacterised trophozoite protein
9_RC	23803	30	GGGTTGTTGAGGGTGGGTGTATCACTAGGG	In	PFI0005w	opposite	/	var group B1T
10	768185	20	GGGGGGGAAGGGAGGTAGGG	In	PF10_0184	opposite	/	hypothetical protein
10	1257838	29	GGGGATTGGGTTGATGGGAAAATGCAGGG	In	PF10_0306	same	/	MORN repeat containing pro
10	1646314	30	GGGAAGAGGAGCCGGGGGTGATGGGTTGGG	In	PF10_0406	opposite	/	var group B1T
10_RC	1651590	30	GGGTTAAGGGTATAACGTTAAGGGTTAGGG	Ups	PF10_0406	same	-1643	var group B1T
10_RC	565972	25	GGGAAATGGGGGGTCCAAATATGGG	In	PF10_0263	opposite	/	hypothetical protein
11	22548	30	GGGTTAAGGGTATAACTTTAGGGGTTAGGG	Ups	PF11_0007	same	-1612	var groupB1T
11	934696	14	GGGGGGGGGGGGGG	Ups	PF11_0247	same	-1387	hypothetical protein
11	969496	18	GGGAAGGGAAGGGAAGGG	Down	PF11_0256	same	800	pyruvate dehydrogenase
12	985239	25	GGGGTTGGGTTAGGGTCTATGAGGG	Down	PFL1165w	same	900	hypothetical protein, conserved
12	1360358	14	GGGGGGGTGGGGGG	Down	PFL1595w	same	800	hypothetical protein, conserved
12	1593645	22	GGGGGGGAAGGGGAATGTAGGG	In	PFL1960c	opposite	/	hypothetical protein, conserved
12	1989020	22	GGGGGGAGTTGAAATGGGAGGG	In	PFL2330w	same	/	hypothetical protein, conserved
12_RC	2215641	31	GGGACGAACAGGGGGAACTCCAGGGACAGGG	In	PFL2625w	opposite	/	Rifin
12_RC	775872	30	GGGTTAAGGGTATAACGTTAAGGGTTAGGG	Ups	PFL0935c	same	-1682	var group B1C
12_RC	21963	31	GGGTGGTAAGTAGGGTTGGGGTTCTTGTGGG	In	PFL0005w	opposite	/	var group B1T
13_RC	2866206	30	GGGTTAAGGGTATAACTTTAGGGGTTAGGG	Ups	MAL13P1.356	same	-1656	var group B1T
13_RC	458846	27	GGGGGGGGGAGGGGGAAAATATTTGGG	Ups	PF13_0056	opposite	-317	hypothetical protein, conserved.
13_RC	360355	14	GGGTGGGGGGGGGG	Ups	PF13_0043	opposite	-17	CCAAT-binding transcription factor, putative.
13_RC	81687	14	GGGGGGGGGGGGGG	Ups	PF13_0073	opposite	-1200	hypothetical protein, conserved.
14	2864587	24	GGGAAAAGGGAAAAGGGAAAAGGG	Down	PF14_0665	same	120	hypothetical protein
Type: PQS can be found upstream, downstream or in the gene sequence itself.
Gene ID: closest gene or the gene itself if PQS found in the gene.
Strand: whether the PQS if found on the same or the opposite strand of the closest gene.
Distance: number of nucleotides to the closest gene (upstream or downstream)
Annotation: according to PlasmoDB 5.4 and Kraemer et al 2007.
Abbreviations:
Ups = upstream
Down = downstream
In = Inside (i.e. PQS in the gene sequence itself)
RC = Reverse Complement
